# Supplementary material for: Enhancement of drug delivery through fibroblast activation protein–targeted near-infrared photoimmunotherapy
Source: JCI Insight. 2025 Dec 22;10(24):e195776. doi: 10.1172/jci.insight.195776 (PMC12890525; doi:10.1172/jci.insight.195776)
Supplement: Supporting data values [file jciinsight-10-195776-s115.xlsx]

## Sheet: Figure 2B
ColⅠ area index
2.505
0.282667
0.931667
1.613
1.67267
1.10867
5.41167
1.636
3.91067
2.49833
1.20867
0.206
2.11267
1.151
0.378
2.76
0.415333
0.358667
0.371
1.83567
0.436667
1.53967
0.643
1.62633
0.430667
1.32533
0.117
0.68
1.64133
1.84533
2.75467
0.297667
0.216333
1.93567
0.649333
0.655333
1.27467
1.07867
3.42333
0.481333
1.101
0.470667
0.585667
0.593
1.414
1.04867
2.15
0.145667
0.624
0.329
1.18033
3.94133
0.318667
0.388667
1.25067
2.36567
1.23767
0.501667
0.310333
0.286333
0.482
0.280333
4.67967
5.74333
0.450333
0.922
1.50333
1.74333
1.497
0.549
3.63967
5.95667
6.62033
1.99067
1.091
2.40933
2.16967
7.283
5.476
1.15
3.67067
0.795
0.536
3.783

## Sheet: Figure 2C
Months	Col l low	Col l high
14		1
20		1
29		1
60		0
46		1
60		0
60		0
60		0
1		1
8		1
12		1
50		1
1		0
0		0
8		1
25		1
14		1
60		0
32		0
10		1
5		1
60		0
30		1
34		1
60		0
5		1
54		0
8		1
28		1
60		0
60		0
60		0
12		1
22		1
15		1
15		1
60		0
60		0
60		0
8		1
60		0
11		1
60	0
60	0
60	0
60	0
60	0
60	0
60	0
60	0
60	0
60	0
16	1
60	0
37	1
60	0
31	1
60	0
60	0
60	0
0	1
60	0
60	0
3	1
6	1
60	0
56	0
29	1
60	0
60	0
57	0
20	1
30	1
60	0
60	0
60	0
60	0
60	0
41	1
54	1
60	0
10	1
20	1
60	0

## Sheet: Figure 2E
HA area index
33.317
26.391
30.0513
39.6423
32.7713
44.1823
39.464
43.957
46.2457
40.1033
46.148
19.9123
27.542
46.039
28.07
40.8417
29.4477
42.3387
36.7493
31.6663
25.51
44.1437
22.8583
21.1557
28.1103
34.4287
22.0737
21.92
45.518
35.7747
32.6973
13.6963
10.2243
18.6207
2.83933
36.8377
32.8577
15.083
34.5553
33.0117
37.4213
17.3447
35.9953
26.5963
31.611
21.645
47.353
33.2573
26.99
20.3333
43.048
28.0833
20.7723
7.883
34.299
40.369
26.635
30.7407
22.7537
16.9377
9.11333
12.778
30.6947
35.4787
10.5203
11.932
39.521
22.1057
23.9343
12.1423
43.2047
47.6623
38.116
40.5093
28.1073
45.4787
22.322
25.7977
38.617
43.9023
35.759
19.9967
13.595
45.9667

## Sheet: Figure 2F
Months	HA low	HA high
14		1
20		1
29		1
60		0
60		0
46		1
60		0
60		0
60		0
60		0
8		1
60		0
60		0
12		1
50		1
0		0
8		1
25		1
14		1
60		0
32		0
10		1
60		0
60		0
6		1
5		1
60		0
29		1
30		1
60		0
5		1
28		1
60		0
12		1
22		1
15		1
15		1
60		0
8		1
10		1
60		0
11		1
60	0
60	0
60	0
1	1
60	0
60	0
60	0
16	1
1	0
60	0
37	1
60	0
31	1
60	0
60	0
60	0
0	1
3	1
60	0
56	0
60	0
60	0
34	1
57	0
20	1
54	0
30	1
60	0
60	0
60	0
60	0
8	1
60	0
41	1
60	0
60	0
54	1
60	0
60	0
60	0
20	1
60	0

## Sheet: Figure 2H
MVD of 0-9 μm diameter vessels
39
17
16
47
33
14
33
26
26
28
64
19
43
27
22
38
31
43
53
41
17
32
33
33
18
59
29
16
15
24
33
24
19
14
16
18
30
17
37
25
23
25
44
17
27
20
28
20
26
28
36
36
32
8
40
38
20
28
15
31
20
22
32
40
20
21
31
16
21
22
31
23
26
35
26
32
27
16
21
46
22
12
18
33

## Sheet: Figure 2I
Months	0-9 μm vessel low	0-9 μm vessel high
14		1
20		1
29		1
60		0
60		0
60		0
1		1
60		0
8		1
60		0
60		0
60		0
12		1
50		1
16		1
1		0
0		0
37		1
14		1
32		0
10		1
6		1
5		1
60		0
60		0
30		1
34		1
57		0
60		0
5		1
30		1
60		0
8		1
28		1
60		0
12		1
15		1
60		0
60		0
10		1
11		1
60	0
60	0
60	0
46	1
60	0
60	0
60	0
60	0
60	0
60	0
8	1
25	1
31	1
60	0
60	0
60	0
60	0
0	1
60	0
60	0
3	1
60	0
56	0
29	1
60	0
20	1
54	0
60	0
60	0
60	0
60	0
41	1
60	0
60	0
54	1
22	1
15	1
60	0
60	0
8	1
60	0
20	1
60	0

## Sheet: Figure 2K
FAP area index (%)	Col l area index (%)			FAP area index (%)	HA area index (%)
7.2	2.505			7.2	33.317
0.023	0.282667			0.023	26.391
1.961	0.931667			1.961	30.0513
5.523	1.613			5.523	39.6423
7.851	1.67267			7.851	32.7713
6.559	1.10867			6.559	44.1823
9.124	5.41167			9.124	39.464
10.921	1.636			10.921	43.957
4.948	3.91067			4.948	46.2457
8.545	2.49833			8.545	40.1033
12.105	1.20867			12.105	46.148
6.07	0.206			6.07	19.9123
5.511	2.11267			5.511	27.542
5.088	1.151			5.088	46.039
0.51	0.378			0.51	28.07
12.927	2.76			12.927	40.8417
1.785	0.415333			1.785	29.4477
5.009	0.358667			5.009	42.3387
0.975	0.371			0.975	36.7493
8.62	1.83567			8.62	31.6663
0.014	0.436667			0.014	25.51
8.42	1.53967			8.42	44.1437
1.433	0.643			1.433	22.8583
2.24	1.62633			2.24	21.1557
2.704	0.430667			2.704	28.1103
2.73	1.32533			2.73	34.4287
0.158	0.117			0.158	22.0737
0.27	0.68			0.27	21.92
9.152	1.64133			9.152	45.518
8.8	1.84533			8.8	35.7747
2.271	2.75467			2.271	32.6973
1.406	0.297667			1.406	13.6963
1.453	0.216333			1.453	10.2243
1.465	1.93567			1.465	18.6207
4.827	0.649333			4.827	2.83933
2.942	0.655333			2.942	36.8377
3.321	1.27467			3.321	32.8577
9.248	1.07867			9.248	15.083
8.935	3.42333			8.935	34.5553
9.449	0.481333			9.449	33.0117
11.125	1.101			11.125	37.4213
1.575	0.470667			1.575	17.3447
9.681	0.585667			9.681	35.9953
1.952	0.593			1.952	26.5963
15.683	1.414			15.683	31.611
4.852	1.04867			4.852	21.645
11.631	2.15			11.631	47.353
1.874	0.145667			1.874	33.2573
9.803	0.624			9.803	26.99
5.482	0.329			5.482	20.3333
6.034	1.18033			6.034	43.048
18.158	3.94133			18.158	28.0833
19.179	0.318667			19.179	20.7723
3.673	0.388667			3.673	7.883
26.436	1.25067			26.436	34.299
5.37	2.36567			5.37	40.369
4.003	1.23767			4.003	26.635
11.867	0.501667			11.867	30.7407
1.421	0.310333			1.421	22.7537
8.2	0.286333			8.2	16.9377
8.449	0.482			8.449	9.11333
1.133	0.280333			1.133	12.778
5.679	4.67967			5.679	30.6947
8.763	5.74333			8.763	35.4787
2.594	0.450333			2.594	10.5203
7.292	0.922			7.292	11.932
4.563	1.50333			4.563	39.521
7.62	1.74333			7.62	22.1057
0.117	1.497			0.117	23.9343
0.049	0.549			0.049	12.1423
8.342	3.63967			8.342	43.2047
9.464	5.95667			9.464	47.6623
6.88	6.62033			6.88	38.116
10.849	1.99067			10.849	40.5093
2.086	1.091			2.086	28.1073
10.044	2.40933			10.044	45.4787
1.851	2.16967			1.851	22.322
6.034	7.283			6.034	25.7977
10.501	5.476			10.501	38.617
6.038	1.15			6.038	43.9023
6.131	3.67067			6.131	35.759
10.907	0.795			10.907	19.9967
1.183	0.536			1.183	13.595
8.839	3.783			8.839	45.9667

## Sheet: Figure 2L
FAP area index (%)	MVD of 0-9μm vessels
7.2	39
0.023	17
1.961	16
5.523	47
7.851	33
6.559	14
9.124	33
10.921	26
4.948	26
8.545	28
12.105	64
6.07	19
5.511	43
5.088	27
0.51	22
12.927	38
1.785	31
5.009	43
0.975	53
8.62	41
0.014	17
8.42	32
1.433	33
2.24	33
2.704	18
2.73	59
0.158	29
0.27	16
9.152	15
8.8	24
2.271	33
1.406	24
1.453	19
1.465	14
4.827	16
2.942	18
3.321	30
9.248	17
8.935	37
9.449	25
11.125	23
1.575	25
9.681	44
1.952	17
15.683	27
4.852	20
11.631	28
1.874	20
9.803	26
5.482	28
6.034	36
18.158	36
19.179	32
3.673	8
26.436	40
5.37	38
4.003	20
11.867	28
1.421	15
8.2	31
8.449	20
1.133	22
5.679	32
8.763	40
2.594	20
7.292	21
4.563	31
7.62	16
0.117	21
0.049	22
8.342	31
9.464	23
6.88	26
10.849	35
2.086	26
10.044	32
1.851	27
6.034	16
10.501	21
6.038	46
6.131	22
10.907	12
1.183	18
8.839	33

## Sheet: Figure 3D
FEF3 (control)	FEF3 (TE4)	FEF3 (TE8)	FEF3 (OE19)	FEF3 (Panc-1)	FEF3 (MiaPaCa-2)
57.8304	117.548	144.471	116.547	126.77	91.5986
17.5179	112.59	112.219	125.485	124.763	82.3921
60.4326	115.99	116.584	108.921	116.845	89.1832

## Sheet: Figure 4C
αSMA			Col Ⅰ
CAF-poor	CAF-rich		CAF-poor	CAF-rich
0.028	29.536		0.015	61.329
0.424	6.474		5.14	37.941
0.217	13.554		0.072	45.444
0.002	21.073		3.858	65.085

[truncated: 35 more sheets: Figure 4E, Figure 4H, Figure 5B, Figure 5D, Figure 5H, Figure 6C, Figure 6F, Figure 6H, Figure 7D, Figure 7F, Figure 7H, Figure 7I, Figure 7K, Figure 8B, Figure 8D, Figure 8E, Figure 8G, Supplemental Figure 2D, Supplemental Figure 2E, Supplemental Figure 2F …]
